# Supplementary material for: S100A4–TLR4–TGF-β axis as a therapeutic target for Dupuytren’s contracture in diabetic patients
Source: Cell Death Discov. 2026 May 23;12:310. doi: 10.1038/s41420-026-03167-y (PMC13376557; doi:10.1038/s41420-026-03167-y)
Supplement: Supplementary file 3 — Source data [file 41420_2026_3167_MOESM3_ESM.xlsx]

## Sheet: Fig. 1D and 1E
	DD13 significant down-regulated genes	DD13_High-DD13_Low_log2FC	DD13_High-DD13_Low_adjPval		DD13 significant up-regulated genes	DD13_High-DD13_Low_log2FC	DD13_High-DD13_Low_adjPval		DD16 significant down-regulated genes	DD16_High-DD16_Low_log2FC	DD16_High-DD16_Low_adjPval		DD16 significant up-regulated genes	DD16_High-DD16_Low_log2FC	DD16_High-DD16_Low_adjPval
	AC107956.1	-4.16522	4.20485e-46		S100A4	0.517186	1.94e-10		COL1A1	-1.17913	3.66887e-71		AC073861.1	1.67853	3.92924e-26
	AC073861.1	-0.826971	7.11796e-09		MT2A	0.479997	2.85019e-09		IGFBP3	-1.39898	2.04006e-55		AC243919.1	1.74493	2.34094e-23
	FTL	-0.317305	5.96023e-08		S100A6	0.377732	4.74891e-09		COL1A2	-0.742873	1.11819e-45		TMEM158	1.3959	3.55335e-19
	AC243919.1	-0.895164	1.56394e-07		AP001324.1	0.804146	3.77219e-08		RPS27	-1.21525	2.53492e-38		RPL13AP25	0.98287	1.77068e-13
	AC099789.1	-0.994489	1.26641e-06		AL122020.1	0.746659	1.70074e-05		RPL37A	-0.992078	3.55521e-36		CTSK	0.696415	4.24614e-12
	PTX3	-0.905114	3.98447e-06		H4C3	0.77827	6.21648e-05		TGFBI	-0.842937	4.85057e-36		HMGA1	0.606601	7.09624e-10
	FLNA	-0.436891	1.22812e-05		PKM	0.29753	6.27976e-05		PTX3	-1.35721	8.62217e-27		S100A4	0.495109	1.86693e-09
	MTCO1P12	-1.06395	4.29186e-05		TMEM158	0.721422	9.30674e-05		SPARC	-0.700186	1.6323e-26		PHLDA1	0.824027	1.86693e-09
	TIMP1	-0.320497	5.01151e-05		ATP5F1E	0.400725	0.000551566		RPS28	-0.988511	3.92924e-26		AL355309.1	1.33933	2.52402e-09
	COL1A2	-0.241741	7.287e-05		CDKN1A	0.385714	0.000587152		RPS21	-0.906728	9.9069e-26		SPON2	0.828105	8.11193e-09
	ANXA2	-0.271809	0.000191614		RPL41	0.603803	0.000587152		EEF1A1	-0.772269	2.19406e-25		NRN1	0.978536	1.51694e-08
	MME	-0.377707	0.00073751		RPL37A	0.31748	0.00090275		RPL37	-0.890918	2.95515e-21		CAMK2N1	0.838104	1.72185e-08
	RPL4	-0.316431	0.00073751		CLDN11	0.49562	0.00090275		FN1	-0.746575	6.7336e-21		AC098614.3	1.30144	1.75891e-07
	RPL5	-0.29131	0.00073751		CYP1B1	0.574955	0.00327795		RPL31	-0.660219	2.07252e-19		NPC2	0.732396	2.76176e-07
	COL1A1	-0.273097	0.000757405		RPS11	0.252408	0.00543356		H4C3	-1.2442	1.44098e-18		SDCBP	0.617191	6.5903e-07
	RPL19	-0.252499	0.000850641		RPS28	0.299047	0.0126394		CCDC80	-0.705671	4.9778e-18		CUTA	0.670292	6.98171e-07
	RPL6P27	-0.596034	0.000969829		RPS2P5	0.753937	0.0153764		RPS8	-0.520751	2.34698e-17		NPTX1	2.30201	1.16359e-06
	RPL18	-0.27285	0.00138529		CD59	0.20791	0.0158016		COL5A1	-1.35431	8.56626e-16		CTSL	0.508324	1.53348e-06
	SPARC	-0.251175	0.0016665		PPIA	0.341155	0.0203167		AL122020.1	-1.16658	1.18139e-15		MAFB	0.820362	2.86035e-06
	EEF2	-0.257433	0.00366318		RPS21	0.273434	0.0238132		TPM1	-0.943272	7.18719e-15		RND3	0.507708	3.09267e-06
	PPDPF	-0.433225	0.00435188		COX6B1	0.441252	0.0245691		SERPINH1	-0.651231	8.37905e-15		ATP6V0E1	0.579754	5.87472e-06
	GARS1	-0.368904	0.00757018		KCNMA1	0.345156	0.0292607		GARS1	-0.88507	8.53879e-15		MMP1	1.23513	6.33122e-06
	RPL7	-0.273322	0.0111641		ELOB	0.421241	0.0292607		COL3A1	-0.671527	8.53879e-15		HSPA8	0.410335	1.74707e-05
	LOX	-0.337072	0.0113107		NIBAN2	0.379431	0.0302207		RPLP2	-0.575934	8.68527e-15		PDGFRA	0.696177	1.92444e-05
	SLC1A5	-0.471241	0.0117757		ATP5MG	0.444456	0.0365321		RPL34	-0.686799	3.25919e-14		BRI3	0.368229	2.11117e-05
	TGFBI	-0.217895	0.0126394		SERF2	0.225498	0.0368422		EEF2	-0.533583	3.66665e-14		SLC7A8	1.03587	2.67804e-05
	RPL3P4	-0.434369	0.0172684		RPS27	0.265342	0.039346		RPL36	-0.746784	3.74912e-14		MTCO2P12	0.453933	5.71558e-05
	RPL13P12	-0.420215	0.0178617		RPL36	0.276176	0.0408355		RPL35A	-0.569728	4.28738e-14		EBP	1.03925	5.95993e-05
	RACK1	-0.19958	0.0194699		CAV1	0.201955	0.0426221		S100A6	-0.454829	5.61446e-14		FADS2	0.74932	6.09546e-05
	RPS6	-0.187083	0.0281538		MT-ND3	0.618339	0.0450844		PSAT1	-1.36498	7.32965e-14		GSTO1	0.521947	6.93083e-05
	FHL1	-0.463643	0.0292607		STMN2	0.367097	0.0494034		CALD1	-0.619945	9.31165e-13		HTRA1	0.341585	8.24373e-05
	RPLP0	-0.223103	0.0295676						RPL21P119	-5.52398	1.22337e-12		C12ORF75	0.451926	0.000105592
	RPL3	-0.196526	0.0295676						COL8A1	-0.812421	7.04862e-12		CD276	0.661195	0.000203567
	MYL9	-0.314941	0.0357798						MYH9	-0.694198	2.1813e-11		HMOX1	0.421439	0.000249075
	GHITM	-0.411594	0.0383457						RPS29	-0.878421	3.58979e-11		PPP4C	0.61949	0.000363793
	POSTN	-0.223518	0.0423108						MTHFD2	-1.19503	3.9226e-11		RPL7AP6	1.88475	0.000633217
	NAP1L1	-0.244423	0.0437261						ELN	-1.11866	4.94243e-11		SLC35F5	0.558676	0.000646982
	EIF3E	-0.355396	0.0494034						BGN	-0.852838	8.13777e-11		DCBLD2	0.524448	0.000883005
									RPS18	-0.478983	1.28096e-10		SLC43A3	0.700992	0.000890586
									RPS19	-0.417226	4.92285e-10		PRRX1	0.331228	0.000916185
									PHGDH	-1.24846	8.61768e-10		ATP5MC3	0.38493	0.00114954
									EPRS1	-0.86966	1.31059e-09		OLFML2B	0.730003	0.00118604
									COL5A2	-0.963766	1.31321e-09		GPNMB	0.51052	0.00127907
									RPL32	-0.461836	1.45547e-09		MMP3	0.462457	0.00146546
									FLNA	-0.544196	1.86693e-09		WIPF1	0.733553	0.00166717
									ATF4	-0.910505	2.45489e-09		CD9	0.56795	0.00168593
									FHL1	-0.796118	2.59944e-09		AC005912.1	1.12604	0.00173434
									SERPINE1	-0.506354	2.70805e-09		CSTB	0.378054	0.00174828
									THBS1	-0.587896	3.22116e-09		ARL6IP5	0.388122	0.00187055
									YBX1P2	-2.38997	3.52327e-09		NT5E	0.407782	0.00196395
									RPLP1	-0.350231	3.75573e-09		FP671120.8	2.64242	0.00233224
									RPS11	-0.451057	3.85053e-09		THBD	0.862536	0.00240766
									COL12A1	-0.90133	9.63288e-09		STEAP1	0.846985	0.00248593
									RPL18	-0.40582	2.30678e-08		MRPS6	0.701572	0.0025505
									FSTL1	-0.467956	5.35088e-08		ARHGAP22	0.879928	0.00277783
									PXDN	-0.849444	5.35088e-08		TM4SF1	0.442792	0.00307729
									RPL23	-0.47543	5.84581e-08		UBL3	0.505823	0.00308861
									EFEMP1	-1.23338	8.38265e-08		DHCR24	0.685237	0.00364487
									CADM1	-0.904123	1.69097e-07		ABHD2	0.590062	0.0039357
									RPL28	-0.384906	1.88587e-07		FOXQ1	0.965692	0.00442623
									PABPC1	-0.386279	2.96363e-07		AKR1C1	0.697375	0.00449302
									ITGA11	-1.07436	3.81158e-07		MMP14	0.466744	0.00464745
									POSTN	-0.45543	3.81158e-07		RPS10	0.448545	0.00469078
									ATP5F1E	-0.547453	5.43047e-07		MT-CO3	0.312013	0.00515851
									AC099789.1	-0.946839	7.62569e-07		CLDN11	0.283864	0.00563661
									CRIM1	-0.603994	1.16022e-06		CYBRD1	0.501848	0.00664553
									RPL27	-0.393248	1.27675e-06		CD47	0.480481	0.0068536
									DAB2	-0.59026	1.51061e-06		PBX3	0.645933	0.00786339
									RPL38	-0.69056	1.55994e-06		MACROH2A1	0.484093	0.0079967
									RPL21	-0.536988	1.67536e-06		STMN1	0.384659	0.00802465
									EIF2S2	-0.706296	1.70706e-06		MSMO1	0.523728	0.00832939
									RPL35	-0.458182	2.4237e-06		CLTA	0.323559	0.00852967
									RRBP1	-0.616746	3.42429e-06		MGAT4B	0.50087	0.00895935
									SLC7A5	-0.990811	3.68172e-06		STK17B	0.481034	0.00908328
									SLC1A5	-0.71236	5.19053e-06		GLUL	0.536201	0.00908328
									MKNK2	-1.08775	5.78297e-06		CNIH3	1.36599	0.00908328
									TXNRD1	-0.670569	5.78297e-06		TMSB4XP4	0.385054	0.00927718
									RPL13A	-0.335576	5.78297e-06		PREX1	1.10597	0.0103395
									SEPTIN11	-0.504816	6.33122e-06		DUT	0.455328	0.0105797
									RPS14	-0.300657	6.33122e-06		PCNA	0.436846	0.0109799
									MARCKS	-0.387487	7.2753e-06		AKR1C3	0.856999	0.0118163
									ALCAM	-0.762304	7.52955e-06		RPL10AP6	0.45426	0.012065
									RPL14	-0.376418	9.46827e-06		ARL4C	0.393907	0.0122771
									DDIT4	-1.33646	1.16134e-05		ATP6V1A	0.563739	0.0122771
									WARS1	-1.31529	1.33164e-05		CYSTM1	0.503942	0.0131066
									RPS12	-0.335017	1.90288e-05		ERG28	0.820971	0.0135798
									COMP	-2.49491	2.97726e-05		ANXA1	0.280692	0.0144742
									RPL5P34	-1.82126	3.51178e-05		MGST3	0.38199	0.015243
									SARS1	-0.772324	3.84214e-05		TPI1	0.294713	0.016261
									RPS2	-0.272254	4.45889e-05		CAVIN3	0.449708	0.016261
									TPM2	-0.397015	4.82305e-05		MAPRE2	0.928588	0.0163002
									RPL27A	-0.317999	5.40972e-05		TRIR	0.544572	0.01709
									ALDH1L2	-1.28408	6.09546e-05		GNPDA1	0.594869	0.0183558
									RPL39	-0.800594	6.93083e-05		RAP2B	0.426206	0.0209555
									NQO1	-0.552964	7.43885e-05		RAB7A	0.320523	0.0247339
									COL4A1	-1.19701	7.68156e-05		CTHRC1	0.336494	0.0247339
									TCEA1	-0.731383	9.80459e-05		HACD4	0.828872	0.0248825
									CEMIP	-0.491681	0.000123895		TWSG1	0.546677	0.0252126
									NRG1	-1.01168	0.000124649		KCTD12	0.573763	0.0252564
									LARS1	-0.722921	0.000124649		LYPLAL1	1.21692	0.0256507
									IGFBP4	-0.373918	0.000126399		TMSB4X	0.173322	0.029111
									TIMP3	-0.334428	0.000131384		MTCO1P12	0.198466	0.0302679
									SESN2	-1.26799	0.00017319		RAB5B	0.717354	0.0312238
									ACTG1	-0.220624	0.0002039		TAGLN2	0.268791	0.0339911
									NARS1	-0.711641	0.000207693		ARL6IP1	0.460301	0.0346414
									RPL13	-0.275252	0.000207693		SPG21	0.467482	0.0378564
									RPS15	-0.327659	0.000282253		BEX3	0.368538	0.0386944
									EIF1	-0.291069	0.000321235		PSMC3	0.451766	0.041251
									TMSB10	-0.293792	0.00038874		PDPN	0.818575	0.041251
									ZFAS1	-0.765429	0.000396045		LAMTOR1	0.359285	0.0425959
									YARS1	-0.69229	0.000489056		MCM7	0.547516	0.0428383
									CCN2	-0.640676	0.000506422		SRSF2	0.380267	0.048954
									RPS15A	-0.461985	0.000506422		CD164	0.317261	0.0490477
									EIF5A	-0.358967	0.000556196		ETV1	0.662306	0.0491273
									CREB3L1	-0.547511	0.00065238
									SLFN5	-0.703157	0.000686119
									PLPP3	-0.559834	0.000745052
									RPL41	-0.531249	0.000745052
									LMO7	-0.543278	0.000842994
									RPS25	-0.430746	0.000915673
									COX7C	-0.546414	0.000916185
									AHNAK	-0.452852	0.00100106
									CLIP1	-0.656334	0.00110879
									RPS13	-0.299183	0.00111365
									CLIC4	-0.371254	0.00113758
									TRIB3	-1.30613	0.00124745
									TLN1	-0.468817	0.00135149
									SLIRP	-0.818394	0.00146546
									KTN1	-0.527775	0.00161441
									IFITM3	-0.411142	0.00165096
									TNFAIP6	-0.995818	0.00175728
									MT1E	-0.44284	0.00189018
									HSPA5	-0.298529	0.00215315
									COL6A3	-0.31422	0.00264996
									ITGB1	-0.689813	0.00306781
									FRMD6	-0.341627	0.00308675
									MYO1B	-0.466338	0.0032083
									PCK2	-1.14679	0.00335849
									PRKDC	-0.667981	0.00343385
									ADAM12	-0.692388	0.00344067
									SH2D4A	-0.845228	0.00368253
									TTC3	-0.397849	0.00387944
									TOMM7	-0.586326	0.00394071
									SERF2	-0.300709	0.00394071
									ELL2	-0.522856	0.0040102
									RPL3	-0.230718	0.00433715
									ABI3BP	-0.704496	0.00474287
									SEMA3C	-0.635714	0.00515851
									NFIX	-0.381794	0.00535169
									CITED2	-0.420163	0.00556848
									EIF2S3	-0.43389	0.00648164
									GLG1	-0.493921	0.00695516
									RPL17P50	-1.00823	0.00735432
									GREM2	-0.739989	0.00735432
									AC116533.1	-0.703162	0.00740449
									CARS1	-0.667901	0.00777244
									SEC63	-0.576385	0.00802465
									IARS1	-0.508963	0.00802465
									NNMT	-0.526197	0.00830174
									SLC7A11	-1.43605	0.00852967
									HNRNPAB	-0.587813	0.00852967
									MTND1P23	-0.517275	0.00871924
									GNG12	-0.35629	0.00885161
									UNC5B	-0.868098	0.00908328
									MARS1	-0.874474	0.00974192
									SRP72	-0.487023	0.00974192
									B4GALT1	-0.460455	0.00974192
									FBN1	-0.738101	0.0097871
									S100A11	-0.249854	0.0105127
									TMEM258	-0.623299	0.0105995
									PCM1	-0.575547	0.0109799
									LAMC1	-0.484179	0.0109799
									GNAS	-0.228378	0.0116693
									ITPRIPL2	-0.599048	0.0120242
									STC2	-0.497528	0.0122771
									CCN1	-0.334399	0.0122771
									MYLK	-0.492377	0.0132655
									FKBP10	-0.511816	0.0133939
									GAS5	-0.684566	0.0134296
									BCAT1	-0.397184	0.0134385
									COL4A2	-0.803791	0.0135798
									ATP5MG	-0.484901	0.0135798
									CXXC5	-0.454611	0.0136314
									HERPUD1	-0.503749	0.0151578
									UQCR11	-0.522402	0.015243
									RPS16	-0.223622	0.0153422
									EIF4EBP1	-0.555805	0.0162345
									SPTAN1	-0.581264	0.0164641
									SEC31A	-0.359441	0.0165384
									HSPA9	-0.377176	0.01709
									IFITM2	-0.414876	0.0173102
									RPL13AP20	-1.11306	0.0180102
									SEC61G	-0.507318	0.0183558
									ENAH	-0.393904	0.0187488
									RPL5	-0.215413	0.0201936
									LBH	-0.480356	0.0202317
									DDX18	-0.73323	0.0209656
									RPL12	-0.218764	0.0213528
									MYO1C	-0.377898	0.0214238
									RPS27A	-0.208505	0.0214238
									RPL18AP3	-0.672691	0.0214995
									NUCKS1	-0.23715	0.0228751
									SERBP1	-0.309165	0.0247339
									FAU	-0.286529	0.0247339
									RPS9	-0.23711	0.0248825
									DHRS3	-0.836386	0.0265791
									FKBP9	-0.396288	0.0267552
									IQGAP1	-0.329671	0.0276117
									SNHG5	-0.504228	0.0277977
									RPL24	-0.222483	0.0282278
									COX8A	-0.356586	0.028517
									VCAN	-0.538717	0.0292345
									EIF5	-0.377538	0.0304096
									NIBAN1	-0.512717	0.0306222
									ERBIN	-0.518591	0.0311208
									MTHFD1L	-0.74298	0.0318899
									CRISPLD2	-0.843134	0.0333267
									C1S	-0.706201	0.0351532
									NDUFA3	-0.872674	0.0354631
									YBX1	-0.285116	0.0361382
									LOX	-0.243789	0.0361382
									UGGT1	-0.639651	0.0375857
									EDF1	-0.350402	0.0389362
									SENP6	-0.637905	0.0394449
									TP53	-0.530763	0.0422366
									WASF2	-0.490578	0.0422366
									DSP	-0.908997	0.0425959
									PRAF2	-0.697478	0.0425959
									RPL8	-0.224823	0.043177
									TBL1XR1	-0.474166	0.0458404
									ASCC3	-0.714407	0.0469581
									ATP5MD	-0.529252	0.0498296
									CDC42EP1	-0.540913	0.0499354

## Sheet: Fig. 2B
	Actin
	Name	Volume	Average	Blank(-)
	Low 1	23493663		2.09538e+07
	Low 2	18418720		1.58789e+07
	Low 3	18170664		1.56308e+07
	High 1	14649606		1.21098e+07
	High 2	16162397		1.36226e+07
	High 3	14365890		1.18261e+07
	Back ground	2545533	2.53983e+06
	Back ground	2534126
	S100A4
	Name	Volume	Average	Blank(-)	S100A4/ACTB	Average	Rerlative ratio	Average	SD
	Low 1	9950809		2668179	0.127336	0.217771	0.584726	1	0.363848
	Low 2	11267755		3985125	0.25097		1.15245
	Low 3	11581201		4298571	0.275006		1.26282
	High 1	11633829		4351199	0.359313	0.443092	1.64996	2.03467	0.450052
	High 2	12991758		5709128	0.419093		1.92447
	High 3	13797265		6514635	0.550871		2.52959
	Back ground	6794333	7282630
	Back ground	7380014
	Back ground	7673543
			Relative ratio	SD
		Low	1	0.363848
		High	2.03467	0.450052

## Sheet: Fig. 2D
	×200	Low glucose	cell	mean expression	relative expression	mean			High glucose	cell	mean expression	relative expression	mean
	Low-1	23572	1	35.515	1.01051	0.995884		High-1	23584	1	51.547	1.46667	1.3838
			2	37.47	1.06613					2	47.594	1.35419
			3	32.018	0.911008					3	46.763	1.33055
	Low-1	23573	1	36.44	1.03683	0.92771		High-1	23585	1	55.264	1.57243	1.36437
			2	31.974	0.909757					2	43.9	1.24909
			3	29.401	0.836547					3	44.691	1.27159
	Low-1	23574	1	28.219	0.802915	0.871222		High-1	23586	1	52.797	1.50223	1.4375
			2	32.114	0.91374					2	47.815	1.36048
			3	31.526	0.89701					3	50.954	1.44979
	Low-1	23575	1	29.413	0.836888	0.850138		High-1	23587	1	52.529	1.49461	1.37001
			2	26.819	0.763081					2	44.486	1.26576
			3	33.404	0.950444					3	47.435	1.34967
	Low-1	23576	1	36.729	1.04505	0.920815		High-1	23588	1	59.866	1.70337	1.42651
			2	27.537	0.783511					2	47.627	1.35513
			3	32.822	0.933885					3	42.914	1.22103
	Low-2	23577	1	41.293	1.17491	1.07165		High-2	23589	1	48.893	1.39115	1.24997
			2	35.1	0.998701					2	45.432	1.29268
			3	36.599	1.04135					3	37.468	1.06608
	Low-2	23578	1	38.536	1.09647	1.07275		High-2	23590	1	50.585	1.4393	1.32998
			2	40.941	1.16489					2	42.961	1.22237
			3	33.631	0.956903					3	46.683	1.32827
	Low-2	23579	1	41.057	1.1682	1.06801		High-2	23591	1	48.426	1.37787	1.3143
			2	32.166	0.91522					2	49.012	1.39454
			3	39.385	1.12062					3	41.138	1.1705
	Low-2	23580	1	33.789	0.961399	1.07335		High-2	23592	1	39.882	1.13476	1.19497
			2	43.492	1.23748					2	46.882	1.33393
			3	35.89	1.02118					3	39.23	1.11621
	Low-2	23581	1	43.048	1.22485	1.11134		High-2	23593	1	41.742	1.18769	1.19571
			2	42.136	1.1989					2	41.797	1.18925
			3	35.906	1.02163					3	42.533	1.21019
		mean		35.1457	1			mean			46.6282	1.32671

## Sheet: Fig. 2E
ELISA
Protein standard	1	2	3	mean		sample (2-fold dilution)	1	2	3	mean		standard (protein standard-blank)			sample (2-fold dilution) － blank			sample (2-fold dilution)	protein consentration (2-fold dilution)	original sample consentration
0.375	0.073	0.073	0.073	0.073		DD16 LOW 1	0.132	0.123	0.12	0.125		0.375	0.034		DD16 LOW 1	0.086		DD16 LOW 1	0.207373	0.414747
0.75	0.103	0.098	0.071	0.0906667		DD16 LOW 2	0.132	0.124	0.118	0.124667		0.75	0.0516667		DD16 LOW 2	0.0856667		DD16 LOW 2	0.204301	0.408602
1.5	0.154	0.152	0.13	0.145333		DD16 LOW 3	0.12	0.113	0.113	0.115333		1.5	0.106333		DD16 LOW 3	0.0763333		DD16 LOW 3	0.11828	0.236559
3	0.392	0.458	0.405	0.418333		DD17 LOW 1	0.638	0.586	0.584	0.602667		3	0.379333		DD17 LOW 1	0.563667		DD17 LOW 1	4.60983	9.21966
6	0.856	0.931	0.899	0.895333		DD17 LOW 2	0.728	0.674	0.664	0.688667		6	0.856333		DD17 LOW 2	0.649667		DD17 LOW 2	5.40246	10.8049
12	1.7	1.781	1.777	1.75267		DD17 LOW 3	0.706	0.636	0.657	0.666333		12	1.71367		DD17 LOW 3	0.627333		DD17 LOW 3	5.19662	10.3932
24	2.536	2.58	2.413	2.50967		DD16 High 1	0.173	0.156	0.154	0.161		24	2.47067		DD16 High 1	0.131		DD16 High 1	0.62212	1.24424
						DD16 High 2	0.195	0.181	0.176	0.184					DD16 High 2	0.153		DD16 High 2	0.824885	1.64977
						DD16 High 3	0.179	0.178	0.175	0.177333					DD16 High 3	0.137		DD16 High 3	0.677419	1.35484
Blank	0.042	0.04	0.035	0.039		DD17 High 1	0.841	0.85	0.808	0.833					DD17 High 1	0.799		DD17 High 1	6.7788	13.5576
						DD17 High 2	0.826	0.748	0.745	0.773					DD17 High 2	0.784		DD17 High 2	6.64055	13.2811
						DD17 High 3	0.956	0.906	0.941	0.934333					DD17 High 3	0.914		DD17 High 3	7.83871	15.6774

## Sheet: Fig. 2F
	sample	DD1	DD2	DD3	DD4	DD5	DD6	DD7	DD8	DD9	DD10	DD11	DD12	DD13	DD14	DD15	DD16	DD17	DD18	DD19
	S100A4/ACTB	0.140958	0.211198	0.570382	0.476319	1.9141	0.502316	0.97716	0.334482	0.294567	0.405189	0.255253	0.158952	0.0500669	0.00513056	0.0277122	0.080029	0.477421	0.201195	1.00463
	HbA1c	6.5	6.1	5.8	7.1	7.1	7.2	6.5	5.4	6.8	5.9	5.6	5.4	6.4	5.5	6	6	6.1	6.5	6.9

## Sheet: Fig. 2H
Min 50-Max180
	DM-	DAB positive area			DM+	DAB positive area
	DD2	14.189			DD4	23.517
	DD3	10.483			DD5	21.136
	DD8	10.542			DD6	22.37
	DD10	11.312			DD7	21.682
	DD11	15.642			DD9	18.5
	DD14	8.355			DD12	42.25
	DD15	9.269			DD13	17.746
	DD16	20.219			DD18	31.76
	DD17	15.432			DD19	24.43
	mean	12.827			mean	24.8212

## Sheet: Fig. 4D
	group	sample	time	area	normalized_area
	Ctrl	1	0h	1826009	1
	Ctrl	1	6h	1647211	0.9020826293846307
	Ctrl	1	12h	1247614	0.6832463585885941
	Ctrl	1	24h	916343	0.5018283042416549
	Ctrl	1	48h	797529	0.4367607169515594
	Ctrl	2	0h	1739496	1
	Ctrl	2	6h	1447698	0.8322514107534597
	Ctrl	2	12h	1388203	0.7980489751054328
	Ctrl	2	24h	1046889	0.6018346693525021
	Ctrl	2	48h	835947	0.48056850949930324
	Ctrl	3	0h	2076315	1
	Ctrl	3	6h	2048283	0.986499
	Ctrl	3	12h	1792122	0.863126
	Ctrl	3	24h	1445419	0.6961462976475149
	Ctrl	3	48h	802325	0.3864177641639154
	Ctrl	4	0h	2157839	1
	Ctrl	4	6h	1762494	0.8167866091955888
	Ctrl	4	12h	1710488	0.7926856452219095
	Ctrl	4	24h	1301709	0.6032465814177981
	Ctrl	4	48h	949479	0.4400138286498668
	Treatment	1	0h	2391728	1
	Treatment	1	6h	1715792	0.7173859234829378
	Treatment	1	12h	2056318	0.8597624813523946
	Treatment	1	24h	1406495	0.5880664523725105
	Treatment	1	48h	923372	0.38606898443301246
	Treatment	2	0h	2298060	1
	Treatment	2	6h	2069788	0.9006675195599767
	Treatment	2	12h	1568919	0.6827145505339286
	Treatment	2	24h	1131123	0.4922077752539098
	Treatment	2	48h	927610	0.40364916494782555
	Treatment	3	0h	1831483	1
	Treatment	3	6h	1572999	0.858866
	Treatment	3	12h	1243906	0.6791796593252571
	Treatment	3	24h	987041	0.5389299272775123
	Treatment	3	48h	644407	0.35185
	Treatment	4	0h	1789709	1
	Treatment	4	6h	1474298	0.8237640867872934
	Treatment	4	12h	1290522	0.7210792369038765
	Treatment	4	24h	1123995	0.6280322666981056
	Treatment	4	48h	990930	0.5536821907919108

## Sheet: Fig. 4F
	Normalized number of cells per area	Ctrl	S100A4
		0.541851	1.24718
		1.30306	1.15897
		1.1453	0.828602
		1.29622	1.01913
		0.805041	0.836023
		0.908533	1.02006

## Sheet: Fig. 4G
	group	sample	NOS2	CD80	CD86	MRC1	CD163
	Ctrl	1	0.856612	0.951269	1.20932	1.55005	1.16277
	Ctrl	2	0.812679	0.922182	1.15986	0.712781	0.866314
	Ctrl	3	0.700253	1.01424	1.15745	0.844418	0.825997
	Ctrl	4	1.24403	0.774303	1.03039	1.21706	0.794607
	Ctrl	5	1.48242	1.39176	0.301965	1.30846	1.5796
	Ctrl	6	0.904008	0.946249	1.141	0.367234	0.770711
	S100A4	1	0.789254	0.85109	0.834035	1.03255	0.937943
	S100A4	2	0.941367	1.18415	0.450372	0.564559	1.43766
	S100A4	3	1.42289	1.2687	1.05825	0.966367	1.05243
	S100A4	4	1.37892	0.811137	1.10414	0.475928	0.861777
	S100A4	5	0.504783	1.17076	1.11545	0.322524	0.791285
	S100A4	6	0.62934	1.02781	0.2622	1.26934	1.56634

## Sheet: Fig. 4H
	group	sample	TNF	IL1B	IL6	CXCL8	IL18	CCL2	CCL3	CCL4	IL10	TGFB1	TGFB2	TGFB3	VEGFA
	Ctrl	1	0.298335	0.070021	0.371981	0.177573	0.0576853	0.842318	0.438032	1.17485	0.756011	0.234979	0.666168	0.647359	0.820681
	Ctrl	2	0.117456	0.0185724	0	0.106202	0.0293762	0.33497	0.361695	1.0285	1.20011	1.14497	0.958819	0.502984	0.569255
	Ctrl	3	0.110353	0.0175913	0.454909	0.100714	0.0194335	0.339735	0.274155	0.965809	1.14417	2.87624	0.886045	0.387603	0.4529
	Ctrl	4	0.0891489	0.0222734	0	0.0879088	1.27562	0.156161	0.280509	0.990768	1.71878	0.5931	1.21438	0.670642	0.450935
	Ctrl	5	5.15923	5.81976	2.97363	5.37528	0.348128	3.71202	4.27309	0.722077	0.385681	0.150711	1.70659	3.43153	3.31463
	Ctrl	6	0.22548	0.0517847	0.199479	0.152327	4.26975	0.614792	0.37252	1.118	0.795244	0	0.567998	0.359882	0.391596
	S100A4	1	0.1044	0.0209487	0.277051	0.0499852	0.0726675	0.42707	0.392313	1.02048	1.2205	1.92965	0.976713	0.477907	0.529789
	S100A4	2	1.72341	1.43156	3.35847	1.43517	0.0165769	3.67383	2.85583	0.876654	0.543967	2.31665	1.4194	1.48725	2.13066
	S100A4	3	0.100337	0.029334	0	0.0939436	0.0255845	0.346583	0.467512	1.1502	1.79789	9.90513	1.26177	0.564715	0.494573
	S100A4	4	0.109051	0.0270702	0	0.110802	0.0471062	0.556875	0.416925	1.41172	1.04784	11.5237	0.806725	0.456749	0.482373
	S100A4	5	0.236771	0.0676377	0.349636	0.200426	0.336571	1.03058	0.68227	1.04526	0.790237	8.59667	0.80954	0.670194	0.667746
	S100A4	6	2.72743	2.92988	4.88897	4.23885	0.52814	5.8748	6.64968	1.12108	0.66682	6.21787	2.01409	1.88141	2.38073

[truncated: 14 more sheets: Fig. 4I, Fig. 5A, Fig. 5C, Fig. 5E, Fig. 5G, Fig. 5I, Fig. 5J, Fig. 5K, Fig. 5K and 5M, Fig. S1B, Fig. S1D, Fig. S6B, Fig. S6C, Fig. S6D]
